# Supplementary material for: Clinical impact of atrial fibrillation progression in patients with heart failure with preserved ejection fraction: A report from the CHART-2 Study
Source: Europace. 2024 Aug 16;26(9):euae218. doi: 10.1093/europace/euae218 (PMC11368130; doi:10.1093/europace/euae218)
Supplement: euae218_Supplementary_Data [file euae218_supplementary_data.zip]

Archive with 2 entries (2 files):
- R3 Supplementary table.docx
- Sullpementary Figure R3.docx
